# Supplementary material for: Caprine PRNP polymorphisms N146S and Q222K are associated with proteolytic cleavage of PrPC
Source: Genet Sel Evol. 2021 Jun 19;53:52. doi: 10.1186/s12711-021-00646-x (PMC8214774; doi:10.1186/s12711-021-00646-x)
Supplement: Supplementary file 1 — Additional file 1: Table S1. Mean percentage of the C1 fragment relative to total PrPC for each animal and antibody. [file 12711_2021_646_MOESM1_ESM.xlsx]

## Sheet: Sheet1
Additional file 1
Table S1. Mean percentage of the C1 fragment relative to total PrPC for each animal and antibody.
^ %C1 listed in the ‘All Results’ column is the mean %C1 calculated from the median of individual antibody replicates.
%C1 for the individual antibodies is the median of replicate experiments of the same sample across multiple immunoblots.
^^ Breed is indicated when known. Goats listed as 'mixed breed' were primarily Saanen crosses.
^^^ Standard deviation of the mean %C1 calculated from the median of individual antibody replicates.
^^^^ Mean and standard deviation column summary statistics calculated from individual animal means (All Results) or medians (individual antibodies) within genotype.
			%C1 fragment^
	Animal ID	Breed^^	ALL RESULTS		BC6	FH10	F89/160.1.5	F99/97.6.1
II-HH-NN-QQ (wild type)			Mean	SDev^^^
1	3707	Saanen	48.1083	1.6197	47.275	47.05		50
2	4108	Saanen	41.8083	1.9276	40.175	43.95		41.3
3	4113	Saanen	43.766	2.8523	42.325	41.85		47.05
4	4142	Spanish x Boer	39.55	9.7058	50.1	37.5		31
5	4143	Spanish x Boer	54.0667	6.274	47.45	60		54.65
6	178117	mixed breed	48.4625	10.337	63.325	40.25	42.875	47.25
7	178118	mixed breed	60.0312	2.9159	63.025	56.1	60	61
8	178120	mixed breed	69.2833	7.7949	75.9	60.7	71.25
9	179888	mixed breed	59.6625	6.4306	67.325	51.75	58.5	60.95
10	179891	mixed breed	57.3188	5.4353	62.775	51.8	53.6	61.1
11	46X49	mixed breed	39.4	5.374	35.6	43.2
12	46x66	mixed breed	35.45	5.4447	39.3	31.55
13	46x71	mixed breed	46.35	6.8589	51.15	41.5
14	46x77	mixed breed	37.8	7.2125	32.7	42.9
15	46x78	mixed breed	39.65	14.708	50.05	29.25
16	46x79	mixed breed	43.975	1.2728	43.05	44.9
17	46x85	mixed breed	46.05	6.8589	50.9	41.2
18	46x88	mixed breed	53.5		53.5
19	48x90	mixed breed	27.8	4.5255	24.6	31
20	48x44	mixed breed	47.75		47.75
21	48x45	mixed breed	47.25		47.25
22	48x73	mixed breed	45.7		45.7
MEAN + SDEV^^^^			46.9 + 9.3		49.2 + 11.9	44.3 + 9.2	57.3 + 10.3	50.5 + 10.2
IM-HH-NN-QQ
23	46x80	mixed breed	50.65	4.3134	53.7	47.55
24	46x83	mixed breed	30.4	23.759	13.6	47.2
25	48x41	mixed breed	44.55		44.55
MEAN + SDEV			41.9 + 10.4		37.3 + 21.0	47.4 + 0.3
II-HR-NN-QQ
26	4136	Spanish x Boer	55.3125	11.517	55.7	39.8	67.5	58.25
27	4137	Spanish x Boer	64.1937	10.441	56.475	54.35	70.05	75.9
28	4140	Spanish x Boer	47.9562	10.425	40.375	40.4	62.5	48.55
29	4141	Spanish x Boer	53.7687	22.027	50.725	25.1	77.4	61.85
30	4149	Spanish x Boer	47.85	13.13	31.9	54.1	62.05	43.3
MEAN + SDEV			53.8 + 6.7		47.1 + 10.6	42.8 + 12.1	67.9 +6.3	57.6 + 12.7
II-RR-NN-QQ
31	4265	Spanish x Boer	54.85	3.3234		57.15		52.45
32	4279	Spanish x Boer	57.35	0.7071		57.85		56.85
33	4670	Nigerian Pigmy	35.625	3.6416		38.2		33.05
34	4673	Nigerian Pigmy	40.6	0.8485		40		41.2
35	4678	Nigerian Pigmy	47.3	0.4243		47.6		47
MEAN + SDEV			47.1 + 9.2			48.2 + 9.2		46.1 + 9.4
II-HH-NS-QQ
36	3941	Nubian	29.95	4.4923	25.5	35.825	30.275	28.2
37	3942	Nubian	33.825	4.5261	30.35	32.1		39.025
38	3944	Nubian	38.45	3.3551	35.45	41.55	35.575	41.05
39	3946	Nubian	31.8875	6.9604	24.25	41	32.5	29.8
40	3948	Nubian	34.3687	6.6833	28.75	43.55	30.175	35
MEAN + SDEV			33.7 + 3.2		28.8 + 4.5	38.3 + 4.7	32.2 + 2.5	34.6 + 5.6
II-HH-NN-QK
41	4010	Toggenberg	86.2667	5.7761	86.85	80.2		91.65
42	176998	mixed breed	73.45	6.8356	82.9	69.35	67.6	73.95
43	179892	mixed breed	50.8875	4.4566	54.05	52.9	44.25	52.35
44	179895	mixed breed	64.95	5.6911	69.95	56.75	65.9	67.15
45	180297	mixed breed	62.075	5.7065	66.75	54.8	68.45	60.25
46	180300	mixed breed	69.06	11.261	76.15	53.8	78.75	67.5
MEAN + SDEV			67.8 + 11.8		72.8 + 11.9	61.3 + 11.1	64.6 + 12.5	68.8 + 13.4
II-HH-NS-QK
48	3852	Alpine cross	85.275	5.6516	83.25	80.925		91.65
49	3853	Alpine cross	39.667	10.293	46.95	44.1		27.85
MEAN + SDEV			62.5+ 32.3		65.1 + 25.7	62.5 + 26.0		59.8 + 45.1
II-HH-NN-KK
50	4253	Alpine x Boer x Togg	49.525	30.795		27.725	71.25
51	4353	Alpine x Boer x Togg	72.25	4.0271	76.85	69.9	69.85
MEAN + SDEV			60.9+ 16.1		76.9	48.9 + 29.8	70.6 + 1.0
